# Supplementary material for: Stimulated Hyperinsulinemia Is Independently Associated with Higher Serum DHEAS in PCOS: A Retrospective Study
Source: J Clin Med. 2025 Sep 4;14(17):6246. doi: 10.3390/jcm14176246 (PMC12429209; doi:10.3390/jcm14176246)
Supplement: Supplementary file 1 [file jcm-14-06246-s001.zip]

Archive with 1 entries (1 files):
- jcm-3784262-supplementary.pdf
